# Supplementary material for: Foramen lacerum impingement of trigeminal nerve root as a rodent model for trigeminal neuralgia
Source: JCI Insight. 2023 Jun 8;8(11):e168046. doi: 10.1172/jci.insight.168046 (PMC10393239; doi:10.1172/jci.insight.168046)
Supplement: Supporting data values [file jciinsight-8-168046-s227.xlsx]

## Sheet: Figure 2E
	MBP/ꞵ-actin
	Mean	SEM
Sham	0.778834	0.389417
IoN-CCI	0.675852	0.337926
FLIT	0.153969	0.0769844

## Sheet: Figure 2G
	TRPV1+ cells (%)
	Mean	SD
Sham	13.1834	2.61177
IoN-CCI	24.1293	2.75521
FLIT	37.5031	5.29794

## Sheet: Figure 2H
	CGRP+ cells (%)
	Mean	SD
Sham	25.2661	4.56145
IoN-CCI	41.4321	6.34137
FLIT	39.7051	5.29047

## Sheet: Figure 3B
	day 0		day 7		day 14		day 21		day 28
	Mean	SEM	Mean	SEM	Mean	SEM	Mean	SEM	Mean	SEM
Sham	0.365	0.0476642	0.365	0.0476642	0.39	0.0551135	0.42	0.0458258	0.42125	0.0457725
IoN-CCI	0.365	0.0476642	0.06375	0.0142453	0.08875	0.0149413	0.23875	0.045292	0.26875	0.0474156
FLIT	0.365	0.0476642	0.03375	0.00584634	0.04625	0.00705724	0.07125	0.0186612	0.115	0.040039

## Sheet: Figure 3D
	day 0		day 7		day 14		day 21		day 28
	Mean	SEM	Mean	SEM	Mean	SEM	Mean	SEM	Mean	SEM
Sham	2.625	0.375	2.625	0.460493	2.5	0.377964	2.75	0.411877	2.75	0.453163
IoN-CCI	2.375	0.375	5.5	0.327327	4.625	0.53243	4.25	0.49099	3.125	0.295048
FLIT	3	0.422577	9.25	0.881354	8.75	0.881354	6.625	0.679745	5.125	0.47949

## Sheet: Figure 3F
	day 0	day 7	day 14	day 21	day 28
Sham	0	0	0	0	0
IoN-CCI	0	0	0	0	0
FLIT	0	87.5	87.5	75	62.5

## Sheet: Figure 4C
	day 0		day 7		day 14		day 21		day 28
	Mean	SEM	Mean	SEM	Mean	SEM	Mean	SEM	Mean	SEM
Sham	9.9975	0.119187	10.0425	0.0915449	10.205	0.105756	9.915	0.060182	10.1225	0.0699498
IoN-CCI	10.1125	0.107874	10.035	0.0614156	10.0625	0.0785364	10.0925	0.0642201	10.04	0.0573367
FLIT	10.005	0.0947859	10.795	0.103426	10.9225	0.0953571	10.6125	0.108336	10.5025	0.11233

## Sheet: Figure 4E
	day 0		day 7		day 14		day 21		day 28
	Mean	SEM	Mean	SEM	Mean	SEM	Mean	SEM	Mean	SEM
Sham	68.1091	6.067	70.9874	3.28757	69.1628	6.13295	67.4712	5.35775	69.1512	3.51586
IoN-CCI	70.9784	4.26844	60.5726	5.1386	64.3352	3.66714	69.4727	4.71602	67.6221	5.09139
FLIT	68.8449	4.10343	22.9956	5.92173	19.4377	3.11993	25.5019	4.7271	32.9846	5.50688

## Sheet: Figure 4F
	day 0		day 7		day 14		day 21		day 28
	Mean	SEM	Mean	SEM	Mean	SEM	Mean	SEM	Mean	SEM
Sham	0.17375	0.0223563	0.175	0.0194454	0.12375	0.0141352	0.1275	0.0136645	0.1025	0.0140033
IoN-CCI	0.17875	0.0202668	0.1225	0.0172074	0.14	0.0179409	0.13375	0.0156062	0.12625	0.0154047
FLIT	0.17125	0.0209492	0.0525	0.0116927	0.045	0.00790569	0.0275	0.00579601	0.04375	0.00769283

## Sheet: Figure 4G
	day 0		day 7		day 14		day 21		day 28
	Mean	SEM	Mean	SEM	Mean	SEM	Mean	SEM	Mean	SEM
Sham	22.75	0.56097	22.4375	0.67034	23.2875	0.514003	24.05	0.521716	24.8375	0.595015
IoN-CCI	22.525	0.636089	22.025	0.526115	22.7875	0.637975	23.9125	0.665075	24.7875	0.717295
FLIT	22.625	0.616885	19.975	0.578184	19.65	0.772172	21.05	0.65741	22.375	0.597325

[truncated: 31 more sheets: Figure 5A, Figure 5B, Figure 5C, Figure 5D, Figure 5E, Figure 5F, Figure 6A, Figure 6B, Figure 6C, Figure 6D, Figure 6F, FIgure 6G, Figure 6H, Sheet28, Figure 6I, Figure 6J, Figure 6K, Figure 7B, Figure S1D, Figure S3B …]
